# Supplementary material for: Versatile Solid Modifications of Multicomponent Pharmaceutical Salts: Novel Metformin–Rhein Salts Based on Advantage Complementary Strategy Design
Source: Pharmaceutics. 2023 Apr 9;15(4):1196. doi: 10.3390/pharmaceutics15041196 (PMC10142746; doi:10.3390/pharmaceutics15041196)
Supplement: Supplementary file 1 [file pharmaceutics-15-01196-s001.zip]

Archive with 1 entries (1 files):
- pharmaceutics-2262781-supplementary.pdf
